# Supplementary material for: Calcified Amorphous Tumor and Granulomatosis with Polyangiitis—Case Report and Systematic Review of the Literature
Source: J Clin Med. 2024 Dec 27;14(1):84. doi: 10.3390/jcm14010084 (PMC11722031; doi:10.3390/jcm14010084)
Supplement: Supplementary file 1 [file jcm-14-00084-s001.zip]

Archive with 2 entries (2 files):
- PRISMA_2020_checklist(1).pdf
- PRISMA_2020_flow_diagram.pdf
